# Supplementary material for: The effects of poloxamer and sodium alginate mixture (Guardix-SG®) on range of motion after axillary lymph node dissection: A single-center, prospective, randomized, double-blind pilot study
Source: PLoS One. 2020 Sep 23;15(9):e0238284. doi: 10.1371/journal.pone.0238284 (PMC7510996; doi:10.1371/journal.pone.0238284)
Supplement: S1 Data — (ZIP) [file pone.0238284.s002.zip]

Archive with 1 entries (1 files):
- 2020_supporting_information_data_0901.xlsx
