# Supplementary material for: The effects of poloxamer and sodium alginate mixture (Guardix-SG®) on range of motion after axillary lymph node dissection: A single-center, prospective, randomized, double-blind pilot study
Source: PLoS One. 2020 Sep 23;15(9):e0238284. doi: 10.1371/journal.pone.0238284 (PMC7510996; doi:10.1371/journal.pone.0238284)
Supplement: S1 Data — (ZIP) [file pone.0238284.s002.zip › 2020_supporting_information_data_0901.xlsx]

## Sheet: 통계용정리
NO	Screening NO	Random NO	group	age	sex	BMI	preHistologic grade	preER	prePR	preHER2/ neu	preHER2-SISH	preIntrinsic subtype	op method	Tumer size	Number of metastatic lymph nodes	Resected Number of lymph nodes	ALND level	p T stage	p N stage	pStage	postHistologic grade	postER	postPR	postHER2/ neu	postHER2-SISH	postIntrinsic subtype		Chemotherpy	Anti-hormonal therpy	Target therapy	Radiotherapy		WBC	Neutrophil	WBC	Neutrophil		drain	drain1	drain3	drain5	drain7	drain_dc		Cx	1)ROM	coronal_base_환	horizontal_base_환	flexion_base_환
1	S001	R001	1	45	1	24.2	3	4	0	0	2	1	1	1.9	0	10	2	1	0	1	3	4	0	2	1	1		2	1	2	1		6.1	15.4	NA	NA		381	50	75	55		0		2		180	30	180
2	S006	R002	1	44	1	17.4	3	0	0	0	2	4	1	11.5	33	35	3	3	3	7	3	0	0	2	1	4		2	2	2	1		6.6	82	NA	NA		360	60	50	45		0		2		180	15	180
3	S008	R003	2	49	1	24.8	2	8	7	0	2	1	2	1.9	3	20	2	1	1	3	2	8	7	0	2	1		1	1	2	1		7.1	54	NA	NA		380	15	70	70		0		2		180	13	180
4	S009	R004	2	44	1	23.8	3	0	0	3	2	3	1	9.5	0	14	2	3	0	4	3	0	0	3	2	3		2	2	1	1		4.5	46.1	NA	NA		365	40	70	40		0		2		180	0	180
5	S010	R005	2	61	1	23.6	2	5	0	3	2	2	1	6	0	8	2	3	0	4	2	6	0	3	2	2		2	1	1	1		9.1	91.5	NA	NA		272	35	70	20		0		2		180	12	180
6	S011	R006	1	40	1	21.5	2	na	na	na	na	na	1	0.7	0	7	2	1	0	8	2	3	0	2	1	2		2	1	1	1		6.5	75.5	NA	NA		580	35	125	80		0		2		180	12	180
7	S013	R007	2	54	1	23.3	2	8	0	2	1	2	1	5	5	23	2	3	2	5	2	8	6	2	1	1		2	1	1	1		7.8	85.3	3	59.9		579	165	104	45	32	0		2		180	21	180
8	S016	R008	2	61	1	28.4	2	3	5	2	1	2	2	1.4	5	16	2	1	2	5	2	8	0	0	2	1		2	1	1	1		10.6	93	5.1	68.6		95	50	20	25		0		2		180	11	180
9	S018	R009	1	60	1	24.5	2	0	0	0	2	4	2	0.3	5	10	2	1	2	5	2	0	0	0	2	4		2	2	2	1		18.9	91.2	NA	NA		320	20	85	50		0		2		180	15	180
10	S021	R010	2	67	1	25.5	3	8	4	0	2	1	1	6.2	27	28	4	3	3	7	2	8	3	0	2	1		2	1	2	1		4.9	65.4	4.7	60.4		538	20	175	90		0		2		180	10	180
11	S022	R011	1	47	1	27.1	2	8	4	2	1	2	2	0	1	13	2	0	1	3	2	8	0	1	2	1		2	1	1	1		14.2	92.4	NA	NA		658	30	95	70	85	0		2		180	10	180
12	S023	R012	2	46	1	43.1	2	8	8	1	2	1	1	3.6	5	14	2	2	2	5	2	8	5	2	1	2		2	1	1	1		13.3	85.5	NA	NA		840	80	85	130	95	0		2		180	15	180
13	S024	R013	2	55	1	27.1	NA	0	0	0	2	4	3	2	2	14	2	0	1	3	NA	0	0	1	2	4		2	2	2	1		12.7	91.8	NA	NA		970	20	200	170		40		2		180	15	180
14	S025	R014	1	67	1	37.1	2	8	0	1	2	1	1	5.3	1	0	3	4	1	6	2	8	0	2	1	1		2	2	2	1		7.1	87.7	NA	NA		570	45	150	85		25		2		180	6	180
15	S026	R015	1	52	1	30.2	2	5	0	0	2	1	1	2	1	8	1	1	1	3	2	0	0	0	2	4		2	1	2	1		8.4	81.3	NA	NA		197	20	45	16		0		2		180	17	180
16	S028	R016	2	64	1	30	2	ND	ND	ND	ND	ND	1	2.5	1	27	2	2	1	4	3	7	0	3	2	2		1	1	1	1		6.8	54.9	4.9	41		715	30	185	130		0		2		180	17	180
17	S030	R017	2	61	1	30.8	2	6	0	0	2	1	2	0	0	25	2	0	0	NA	NA	NA	NA	NA	NA	NA		2	1	2	1		6.6	65.3	5.4	70.2		430.5	55	82	49	1	1		2		180	25	180
18	S031	R018	2	47	1	21.1	2	0	0	3	2	3	1	0.8	3	13	2	1	1	3	3	0	0	3	2	3		2	2	1	1		5.5	65.6	NA	NA		254	60	32	13		15		2		180	18	180
19	S033	R019	2	37	1	28.7	2	0	0	3	2	3	1	0	0	14	3	0	0	NA	NA	NA	NA	NA	NA	NA		2	2	1	1		3.4	72.8	NA	N		707	32	140	120		65		2		180	17	180
20	S035	R020	1	45	1	24.1	2	8	4	0	2	1	1	3.4	3	10	2	2	1	4	2	8	5	0	2	1		2	1	2	1		4.9	84.8	NA	N		595	30	110	125		0		2		180	34	180
21	S037	R021	2	41	1	19.1	NA	8	8	0	2	1	1	1.5	1	13	4	1	1	3	2	8	5	1	2	1		1	1	2	1		4.4	64.5	NA	NA		130	50	20	0		0		2		180	23	180
22	S038	R022	2	48	1	31.4	2	8	8	1	2	1	1	2.9	2	17	2	2	1	4	1	8	6	2	1	1		1	1	2	2		3	44.4	NA	NA		665	20	180			0		2		180	34	180
23	S039	R023	1	55	1	26	2	0	0	0	2	4	1	3	3	9	1	2	1	4	2	0	0	0	2	4		2	2	2	1		15.1	91.3	NA	NA		225	50	50	10		0		2		180	22	180
24	S040	R024	1	64	1	21.8	2	NA	NA	NA	NA	NA	1	3	45	45	3	2	3	7	3	0	0	3	2	3		1	2	1	1		6.8	60	5.2	55.2		370	0	110	55	35	0		2		180	32	180
25	S042	R025	1	58	1	28.9	2	8	6	1	2	1	1	2.8	2	13	3	2	1	4	2	8	3	2	1	1		2	1	2	1		5.9	70.5	NA	NA		465	50	120	80		0		2		180	18	180
26	S043	R026	2	52	1	26.3	1	NA	NA	NA	NA	NA	2	3.9	2	4	2	2	1	4	2	8	8	0	2	1		1	1	2	1		9.3	64.1	8.7	60.7		0	0	0			0		2		180	22	180
27	S044	R027	1	65	1	29.8	2	8	8	2	1	1	2	1	9	17	1	1	2	4	2	8	8	1	2	1		2	1	2	1		5.5	65.5	3.9	53.6		561	30	116	70		20		2		180	17	180
28	S046	R028	1	63	1	23.1	NA	NA	NA	NA	NA	NA	2	2.1	6	20	4	2	2	5	2	8	0	0	2	1		1	1	2	1		3.5	49	3.7	49.1		380	50	40	50		0		2		180	18	180
29	S047	R029	1	51	1	26.4	3	0	0	0	2	4	1	1.4	1	10	1	1	1	3	3	0	0	0	2	4		2	2	2	1		4.4	67.8	NA	NA		750	20	185	125		0		2		180	15	180
30	S048	R030	1	42	1	23.9	2	8	8	0	2	1	1	6.5	11	12	3	3	3	7	2	8	0	1	2	1		2	1	2	1		10.3	91.5	NA	NA		345	50	60	30	20	0		2		180	22	180
31	S054	R031	2	40	1	20.6	2	0	0	3	2	3	1	0	0	12	2	0	0	0	NA	NA	NA	NA	NA	3		2	2	1	1		5.7	52.4	NA	NA		190	20	30	30		0		2		180	30	180
32	S055	R032	2	59	1	28.2	3	3	0	3	2	2	2	0.7	1	9	2	1	1	3	3	0	0	3	2	3		2	1	1	1		7.6	75.4	NA	NA		646	47	130	45	40	10		2		180	20	180
33	S056	R033	2	35	1	22.3	2	6	8	2	1	1	2	1.5	1	13	1	1	1	3	2	8	5	2	1	2		2	1	1	1		9.5	87.8	NA	NA		295	20	35	35	20	0		2		180	34	180
34	S058	R034	2	49	1	22.1	2	8	7	0	2	1	1	1	12	12	2	1	3	7	2	7	0	1	2	1		2	1	2	1		11.2	90.8	NA	NA		610	45	100	130		0		2		180	22	180
35	S059	R035	1	53	1	25.2	3	0	0	3	2	3	1	0.4	0	10	1	1	0	1	3	0	0	3	2	3		2	2	1	1		3	80.7	NA	NA		204	20	35	14		0		2		180	17	180
36	S060	R036	1	28	1	23.7	2	8	3	2	1	1	2	1.5	2	7	4	1	1	3	2	8	0	2	1	1		2	1	2	1		5.7	86.2	NA	NA		55	18	10	2		0		2		180	41	180
37	S061	R037	2	62	1	26.6	3	NA	NA	NA	NA	NA	1	2.2	3	24	2	2	1	4	3	0	0	3	2	3		1	2	1	1		7.5	57.2	8.3	67.2		470	35	110	80		0		2		180	20	180
38	S062	R038	2	63	1	24.1	2	8	0	3	2	2	2	1.6	0	14	4	1	0	1	3	8	0	3	2	2		2	1	1	1		4.3	48.4	NA	NA		378	30	65	70	18	0		2		180	22	180
39	S063	R039	2	60	1	22.2	2	5	0	2	1	2	1	2	5	10	1	1	2	4	2	8	0	2	1	2		2	1	1	1		21.4	83.3	NA	NA		351	40	80	36	18	0		2		180	18	180
40	S064	R040	1	55	1	27.2	2	5	0	2	1	2	1	0	0	9	1	0	0	0	NA	NA	NA	NA	NA	NA		2	1	1	2		7.8	84.5	NA	NA		712	40	130	65	60	0		2		180	23	180
41	S065	R041	1	47	1	29.2	2	8	8	2	1	2	2	0.6	0	4	4	1	0	1	2	8	0	2	1	2		2	1	1	1		5.9	68.3	NA	NA		281	65	50	10		0		2		180	25	180
42	S066	R042	2	51	1	25.7	2	8	8	0	2	1	1	1.8	2	21	1	1	3	7	2	8	4	2	2	1		2	1	2	1		4.5	57.6	5.6	71.9		883	45	219	100	30	0		2		180	28	180
43	S068	R043	1	69	1	21.8	2	8	7	2	1	2	1	1.4	6	17	3	1	2	5	2	8	4	2	1	2		1	1	1	1		3.7	73	NA	NA		565	55	150	40		40		2		163	11	168
44	S069	R044	1	59	1	23.4	2	8	0	1	2	1	2	2.3	22	30	3	2	3	7	2	8	0	2	1	1		2	1	2	1		5.3	48.8	NA	NA		213	30	45	18		0		2		180	27	180
45	S071	R045	1	50	1	20.6	2	8	8	0	2	1	2	1.5	1	5	4	1	1	3	2	8	0	2	2	1		2	1	2	1		5.5	86.9	NA	NA		60	10	10	0		0		2		180	30	180
46	S072	R046	1	46	1	21.4	2	8	6	0	2	1	1	1.1	2	7	2	1	1	3	2	8	6	0	2	1		2	1	2	1		9.1	47.7	NA	NA		568	40	125	90		0		2		180	31	180
47	S076	R047	1	44	1	24.3	2	8	7	1	2	1	2	3.6	1	4	4	2	1	4	2	8	6	0	2	1		2	1	2	1		4.7	63.6	NA	NA		130	40	25	10		0		2		180	27	180
48	S077	R048	1	73	1	23.6	NA	0	0	3	2	3	1	0	0	15	2	0	0	9	NA	NA	NA	NA	NA	NA		2	2	1	1		8.6	67.9	NA	NA		390	40	70	50		10		2		180	26	170
49	S078	R049	2	51	1	28.8	2	6	0	3	2	2	2	0	0	6	2	0	0	9	NA	NA	NA	NA	NA	NA		2	1	1	2		7.7	65.3	NA	NA		160	25	45	10		0		2		157	9	164
50	S079	R050	2	34	1	25.5	3	0	2	0	2	4	2	0.2	1	30	3	1	1	3	3	NA	NA	NA	NA	NA		2	2	2	1		4.6	67.4	NA	NA		310	10	75	55		0		2		180	32	180
51	S080	R051	2	68	1	22.8	2	8	0	2	1	2	1	2.5	3	11	2	2	1	4	2	8	0	2	1	1		2	1	1	2		6.3	66.6	NA	NA		400	60	80	55		0		2		180	24	180
52	S081	R052	2	59	1	25.5	2	8	4	2	1	1	2	1.7	2	4	2	1	1	3	2	8	8	2	1	1		2	1	2	1		4.6	73.1	NA	NA		105	20	40			0		2		180	24	180
53	S082	R053	2	51	1	33.4	2	8	7	2	1	1	2	1.6	1	6	1	1	1	3	2	8	7	2	1	1		2	1	2	1		7.3	69	NA	NA		625	40	145	85		30		2		180	29	180
54	S084	R054	2	67	1	24.3	2	6	2	2	1	1	1	1.9	2	10	2	2	1	3	3	4	0	0	2	1		2	1	2	2		5.9	67.3	NA	NA		2050	50	315	205	140	0		2		180	27	180
55	S085	R055	1	41	1	20.6	2	3	3	2	2	1	1	2.7	1	9	3	2	3	7	2	8	4	2.3	2	1		1	1	2	1		5.2	72.1	NA	NA		210	110	100					2		180	27	180
56	S086	R056	2	46	1	23.4	3	8	4	3	1	2	2	0.6	0	18	2	3	1	5	3	8	4	3	1	2		1	1	2	1		NA	NA	NA	NA		150	95	40	15				2		180	18	180
57	S089	R057	1	46	1	23.6	2	8	8	2	1	1	1	1.7	4	11	2	2	1	4	2	8	0	0	1	1		1	1	2	1		10	86.3	NA	NA		105	75	30					2		180	28	180
58	S090	R058	1	40	1	29.6	2	8	8	2	1	2	1	6	0	3	4	3	1	5	2	8	5	1	1	1		1	1	2	1		7.7	66	NA	NA		412	206	115	91				2		180	26	180
59	S092	R059	2	51	1	26.6	2	0	0	2	1	3	2	7.8	5	13	2	3	1	5	3	0	0	2	1	3		1	2	1	1		7.7	75.1	NA	NA		670	320	350					2		180	28	180
60	S093	R060	1	47	1	23.4	2	7	2	3	1	2	1	3.2	0	10	2	2	3	7	2	7	0	3	1	1		1	1	1	1		6.6	70.1	NA	NA		390	170	130	90				2		180	28	180
61	S096	R061	2	43	1	24.6	2	8	8	2	1	1	1	1.7	1	5	1	2	1	4	2	8	0	2	2	1		1	1	2	2		5.7	64	NA	NA		132	55	47	30				2		180	49	180
62	S097	R062	2	46	1	22	2	8	8	1	2	1	1	1.5	3	16	2	1	3	7	2	8	8	0	2	1		2	1	1	1		5.4	39.3	NA	NA		865	350	345	170				2		180	26	180
63	S099	R063	2	52	1	33.2	2	7	0	2	2	1	1	7.5	0	21	3	4	3	7	2	7	0	2	2	2		1	1	2			10.1	88.9	NA	NA		655	255	280	120				2		180	28	180
64	S100	R064	2	59	1	22.8	2	8	5	2	2	1	2	0.7	2	7	4	1	1	3	2	8	4	2	2	1		1	1	2	2		3.9	49.2	NA	NA		140	65	35	40				2		168	26	170
65	S102	R065	2	33	1	21.3	3	3	0	2	2	1	1	NA	0	6	4	2	2	5	3	3	0	2	2	3		1	1	2	1		5.9	67.4	NA	NA		420	190	185	45				2		180	36	180
66	S103	R066	1	57	1	24.4	2	8	6	2	2	1	1	2.4	1	5	NA	2	1	4	2	8	4	2	2	1		1	1	2	1		3.9	45.3	NA	NA		235	90	80	65				2		180	23	180
67	S104	R067	1	42	1	24.4	3	0	0	3	1	3	2	7.1	0	11	3	3	1	5	3	0	0	3	1	3		1	2	1	1		5.1	58.9	NA	N		410	190	135	85				2		165	24	170
68	S105	R068	2	38	1	30.3	11111113	0	0	0	2	4	2	9	68	84	3	3	3	7	3	0	0	2	2	4		1	2	1	1		7.1	82	NA	NA		1030	285	560	185				2		180	30	180
69	S106	R069	1	59	1	24.5	2	0	0	0	2	4	2	1.4	5	18	2	2	1	4	3	0	0	0	2	4		1	2	2	2		8	89.3	NA	NA		550	310	145	95				2		170	28	170
70	S111	R070	1	49	1	28	3	4	0	3	1	2	1	6	0	3	2	4	1	6	3	4	0	3	1	2		1	1	1	1		8.2	82.2	NA	NA		795	215	160	130	80	210		2		175	24	175
71	S113	R071	2	56	1	24	2	NA	NA	NA	NA	NA	1	2.2	1	7	1	2	1	4	2	8	5	2	2	1		1	1	2	2		6.5	43.4	NA	NA		262	90	130	42				2		180	23	180
72	S114	R072	2	37	1	19.5	3	5	0	2	2	1	2	0.3	2	12	2	1	1	3	3	0	0	0	2	4		1	1	1	1		4	71.4	NA	NA		115	75	40					2		180	39	180
73	S115	R073	2	49	1	23.2	2	2	0	3	1	3	1	1.6	1	11	2	2	3	7	2	0	0	3	1	3		1	2	1	1		4.1	62.8	NA	NA		770	155	280	270	65			2		180	40	180
74	S116	R074	2	48	1	20.9	3	0	0	3	1	3	1	2.6	0	17	3	4	3	7	3	0	0	3	1	3		2	2	1	1		4	76.7	NA	NA		310	140	170					2		180	42	180
75	S120	R075	1	44	1	28.9	2	2	0	3	1	3	2	1.9	3	14	3	2	3	7	2	2	0	3	1	3		2	2	1	1		10.5	89.6	NA	NA		440	165	175	100				2		162	34	160
76	S121	R076	2	58	1	20.4	2	8	0	2	2	1	2	2.7	4	10	3	3	1	5	2	8	4	2	2	1		1	1	2	1		6.6	83.9	NA	NA		610	250	250	135				2		180	30	180
77	S123	R077	2	44	1	34.9	2	8	7	2	2	1	2	1	3	27	2	1	2	5	2	8	7	0	2	1		1	1	2	1		10.3	70.5	NA	NA		2825	175	420	320	330	1480		2		170	20	170
78	S124	R078	1	59	1	21	3	0	0	3	1	3	2	2.2	0	6	1	2	1	4	3	0	0	3	1	3		1	2	1	2		10.2	78.1	7.4	65.5		1347	135	155	127	320	610		2		180	34	180
79	S125	R079	2	43	1	21.8	3	0	0	3	1	3	2	2.5	1	7	1	2	1	4	3	0	0	3	1	3		1	2	1	1		5.3	66.1	NA	NA		168	118	50					2		180	37	180
80	S126	R080	2	45	1	20.7	2	8	7	2	1	1	2	1.9	1	10	2	2	1	4	2	8	0	1	2	1		1	1	2	1		4.2	57.4	NA	NA		165	95	45	25				2		168	42	165
81	S127	R081	1	51	1	24.7	2	8	8	2	2	1	1	2	2	9	2	2	1	4	2	8	0	2	2	1		1	1	2	1		6	83.9	NA	NA		422	195	147	80				2		180	30	180
82	S130	R082	1	64	1	27.6	2	5	0	3	1	3	1	1	0	14	2	2	1	4	2	5	0	3	1	3		2	1	1	1		1	63.4	NA	NA		370	170	145	55				2		180	28	180
83	S131	R083	2	74	1	25.4	2	N	N	N	N	N	2	1.6	0	12	2	1	1	3	2	4	0	0	2	1		NA	NA	NA	NA		5.8	54.4	NA	NA		290	140	80	70				2		170	16	165
[truncated: 32 more columns]
